# Supplementary material for: Altered Transcriptome Signature in Primary Human Myotubes Exposed to Inclusion Body Myositis Serum: A Pilot Case Comparison of Anti-cN1A Positive and Negative Sera
Source: Muscles. 2025 Nov 10;4(4):53. doi: 10.3390/muscles4040053 (PMC12641819; doi:10.3390/muscles4040053)
Supplement: Supplementary file 1 [file muscles-04-00053-s001.zip]

Archive with 1 entries (1 files):
- muscles-3885903-supplementary.pdf
